# Supplementary material for: Prevalence and Persistence of Post-COVID-19 Condition After Critical Care: 32-Month Follow-Up
Source: J Clin Med. 2026 Jan 15;15(2):711. doi: 10.3390/jcm15020711 (PMC12842475; doi:10.3390/jcm15020711)
Supplement: Supplementary file 1 [file jcm-15-00711-s001.zip]

Archive with 2 entries (2 files):
- Figure S1. Patient  flowchart.png
- Figure S2 Missing Data.png
